# Supplementary material for: Whole-genome resequencing reveals the uniqueness of Subei yak
Source: J Anim Sci. 2024 Jun 4;102:skae152. doi: 10.1093/jas/skae152 (PMC11217902; doi:10.1093/jas/skae152)
Supplement: skae152_suppl_Supplementary_Materials [file skae152_suppl_supplementary_materials.zip]

Archive with 10 entries (10 files):
- Supplementary Figure 1.tif
- Supplementary Table 1.Quality statistics of raw sequencing data of Subei yaks.xlsx
- Supplementary Table 2. Statistics of comparative results with reference genome.xlsx
- Supplementary Table 3.The statistical information of SNPs in each chromosome.xlsx
- Supplementary Table 4.The results of population structure analysis of Subei yak and other domestic yaks.xlsx
- Supplementary Table 5.The positive selection region of Subei yak and other yak genome.xlsx
- Supplementary Table 6.The positive selection genes of Subei yak.xlsx
- Supplementary Table 7.The GO analysis of positive selection genes in Subei yak.xlsx
- Supplementary Table 8.The KEGG classification results of positive selection genes in Subei yak.xlsx
- Supplementary Table 9.The KEGG pathway enrichment analysis of positive selection genes in Subei yak.xlsx
