# Supplementary material for: Whole-genome resequencing reveals the uniqueness of Subei yak
Source: J Anim Sci. 2024 Jun 4;102:skae152. doi: 10.1093/jas/skae152 (PMC11217902; doi:10.1093/jas/skae152)
Supplement: skae152_suppl_Supplementary_Materials [file skae152_suppl_supplementary_materials.zip › Supplementary Table 1.Quality statistics of raw sequencing data of Subei yaks.xlsx]

## Sheet: Supplementary Table 1.Quality s
Samples	Raw_Reads	Clean_Reads	Clean_Reads_Percent	Raw_Base	Clean_Base	Clean_Base_Percent	GC_Content	>Q20	>Q30
SB-YAK-1	202425472	201762734	0.9967	30363820800	30166597984	0.9935	0.4285	0.9457	0.8463
SB-YAK-2	168948172	168358978	0.9965	25342225800	25181699825	0.9937	0.4286	0.9503	0.857
SB-YAK-3	209814738	209169162	0.9969	31472210700	31287150582	0.9941	0.4269	0.9506	0.8581
SB-YAK-4	198186816	197591524	0.997	29728022400	29557013486	0.9942	0.4284	0.9528	0.864
SB-YAK-5	197448546	196907300	0.9973	29617281900	29447933430	0.9943	0.4247	0.9488	0.8512
SB-YAK-6	194950444	194308854	0.9967	29242566600	29044943240	0.9932	0.4266	0.9495	0.8551
SB-YAK-7	215344842	214580172	0.9964	32301726300	32085291879	0.9933	0.4265	0.9484	0.8512
SB-YAK-8	212592300	211931456	0.9969	31888845000	31693330074	0.9939	0.4258	0.9536	0.8654
SB-YAK-9	194484966	193857602	0.9968	29172744900	28978435816	0.9933	0.4265	0.9414	0.8365
SB-YAK-10	245885004	245140506	0.997	36882750600	36655322425	0.9938	0.426	0.9523	0.8635
SB-YAK-11	208408728	207810972	0.9971	31261309200	31086280698	0.9944	0.4251	0.9526	0.8642
SB-YAK-12	237287152	236483826	0.9966	35593072800	35373578316	0.9938	0.4246	0.9504	0.8582
SB-YAK-13	223282062	222676178	0.9973	33492309300	33301331855	0.9943	0.423	0.9514	0.8594
SB-YAK-14	201078690	200495806	0.9971	30161803500	29983263285	0.9941	0.4265	0.9515	0.8614
SB-YAK-15	296296596	295445824	0.9971	44444489400	44183250941	0.9941	0.4247	0.9532	0.8651
SB-YAK-16	195084218	194535444	0.9972	29262632700	29096051953	0.9943	0.4246	0.9581	0.8786
SB-YAK-17	172047032	171402394	0.9963	25807054800	25639820783	0.9935	0.4255	0.9447	0.8433
SB-YAK-18	272699196	271915678	0.9971	40904879400	40652916849	0.9938	0.4258	0.9536	0.8672
SB-YAK-19	224716412	224041372	0.997	33707461800	33500265711	0.9939	0.4261	0.9529	0.8649
SB-YAK-20	189018782	188446828	0.997	28352817300	28172700412	0.9936	0.4266	0.9545	0.8696
