# Supplementary material for: Whole-genome resequencing reveals the uniqueness of Subei yak
Source: J Anim Sci. 2024 Jun 4;102:skae152. doi: 10.1093/jas/skae152 (PMC11217902; doi:10.1093/jas/skae152)
Supplement: skae152_suppl_Supplementary_Materials [file skae152_suppl_supplementary_materials.zip › Supplementary Table 2. Statistics of comparative results with reference genome.xlsx]

## Sheet: Supplementary Table 2. Statisti
Samples	Total_reads	Dup_reads	Dup_percent	RmDup_reads	Mapped_reads	Mapped_Rate	Mean_coverge	Mean_mapping_quality	1X_coverage	10X_coverage
SB-YAK-1	201762734	8102049	0.0402	193660685	191073040	0.9866	9.9424X	41.3786	0.9545	0.4228
SB-YAK-2	168358978	6762713	0.0402	161596265	158828207	0.9829	8.2738X	41.27	0.9488	0.2778
SB-YAK-3	209169162	8280536	0.0396	200888626	198125859	0.9862	10.3214X	41.0146	0.955	0.4723
SB-YAK-4	197591524	8135875	0.0412	189455649	186903441	0.9865	9.7358X	41.3476	0.9544	0.4152
SB-YAK-5	196907300	7308399	0.0371	189598901	187017675	0.9864	9.7341X	40.9586	0.9529	0.4175
SB-YAK-6	194308854	7349127	0.0378	186959727	184446070	0.9866	9.6012X	41.3266	0.9542	0.4022
SB-YAK-7	214580172	9037605	0.0421	205542567	202747559	0.9864	10.5588X	41.1293	0.9567	0.4804
SB-YAK-8	211931456	8174207	0.0386	203757249	201055328	0.9867	10.4726X	40.8515	0.9552	0.4827
SB-YAK-9	193857602	7513471	0.0388	186344131	183856579	0.9867	9.5642X	41.1231	0.953	0.4026
SB-YAK-10	245140506	10621305	0.0433	234519201	231458244	0.9869	12.0471X	41.4173	0.9596	0.5901
SB-YAK-11	207810972	7968114	0.0383	199842858	197178496	0.9867	10.2707X	40.9929	0.9544	0.4648
SB-YAK-12	236483826	9566101	0.0405	226917725	223824962	0.9864	11.663X	41.1464	0.9575	0.5768
SB-YAK-13	222676178	8533701	0.0383	214142477	211449967	0.9874	11.0028X	41.0922	0.9555	0.5276
SB-YAK-14	200495806	8024219	0.04	192471587	189960557	0.987	9.8873X	41.0993	0.9546	0.4272
SB-YAK-15	295445824	13047192	0.0442	282398632	278664902	0.9868	14.5097X	40.8832	0.9619	0.7349
SB-YAK-16	194535444	7055962	0.0363	187479482	185008384	0.9868	9.6333X	41.4209	0.9534	0.4079
SB-YAK-17	171402394	6010064	0.0351	165392330	163036039	0.9858	8.4984X	41.122	0.9485	0.3041
SB-YAK-18	271915678	11663558	0.0429	260252120	256913075	0.9872	13.364X	40.8957	0.9595	0.6785
SB-YAK-19	224041372	8814131	0.0393	215227241	212456247	0.9871	11.059X	40.8775	0.9562	0.5324
SB-YAK-20	188446828	6817653	0.0362	181629175	179284557	0.9871	9.3272X	41.0417	0.9515	0.3793
