# Supplementary material for: Whole-genome resequencing reveals the uniqueness of Subei yak
Source: J Anim Sci. 2024 Jun 4;102:skae152. doi: 10.1093/jas/skae152 (PMC11217902; doi:10.1093/jas/skae152)
Supplement: skae152_suppl_Supplementary_Materials [file skae152_suppl_supplementary_materials.zip › Supplementary Table 3.The statistical information of SNPs in each chromosome.xlsx]

## Sheet: Sheet1
Chr	Number	downstream	exonic	intergenic	intronic	splicing	upstream	UTR3	UTR5
1	718630	5664	3940	487015	215050	9	5802	867	349
2	595129	4944	3665	374380	206241	10	4707	921	334
3	553999	8214	5650	333117	197558	19	7898	1247	523
4	546119	5467	3409	334539	196341	23	5197	1007	331
5	601364	7773	5661	373018	206127	22	7242	1219	538
6	623458	4314	3046	410962	200150	15	4029	674	326
7	513538	4487	3119	346888	153352	15	4863	690	267
8	510356	6894	4774	356041	134730	11	6894	910	359
9	462414	4795	3450	300452	147968	11	4550	1033	325
10	469622	3120	2542	317274	142935	8	3113	426	229
11	403500	5101	3540	234039	153616	13	5512	1471	371
12	355542	4113	2584	232717	111091	11	3909	879	337
13	481536	11238	6911	302839	148100	30	11232	863	483
14	378413	4168	2820	230203	136576	13	3672	762	334
15	452109	2849	2182	330783	112956	18	2634	470	256
16	388301	3540	2611	249984	127749	6	3372	888	249
17	304627	2659	2415	204458	91502	13	2529	849	278
18	324118	2579	1676	221391	95485	8	2410	446	179
19	269069	5765	3980	140396	112057	18	5508	1231	380
20	301012	8404	6446	180815	95318	23	8486	1307	549
21	273120	1817	1476	189053	78628	3	1713	299	136
22	256266	2779	2059	133628	114517	10	2504	667	169
23	262012	1456	1108	184355	73500	3	1281	252	84
24	372439	8941	5783	228318	119831	37	8407	1174	446
25	233643	2113	1600	137078	90201	4	2146	462	100
26	186279	3351	2672	92889	82912	10	3770	733	212
27	234459	1782	1230	136703	92583	2	1807	276	99
28	229433	2176	1354	150386	72786	8	2269	378	94
29	229072	3204	2263	155678	63908	16	3553	302	202
X	345196	3399	2081	266962	68595	11	3728	393	146
Y	92500	735	506	68153	22121	4	843	144	38
