# Supplementary material for: Whole-genome resequencing reveals the uniqueness of Subei yak
Source: J Anim Sci. 2024 Jun 4;102:skae152. doi: 10.1093/jas/skae152 (PMC11217902; doi:10.1093/jas/skae152)
Supplement: skae152_suppl_Supplementary_Materials [file skae152_suppl_supplementary_materials.zip › Supplementary Table 4.The results of population structure analysis of Subei yak and other domestic yaks.xlsx]

## Sheet: Sheet2
group	sample	Q1	Q2	Q3	Q4	Q5	Q6		Q1	Q2	Q3	Q4	Q5		Q1	Q2	Q3	Q4		Q1	Q2	Q3		Q1	Q2
JL-YAK	JL_YAK-2	1e-05	1e-05	0.99995	1e-05	1e-05	1e-05	JL_YAK-2	1e-05	1e-05	1e-05	0.99996	1e-05	JL_YAK-2	1e-05	1e-05	0.99997	1e-05	JL_YAK-2	1e-05	0.99998	1e-05	JL_YAK-2	0.99999	1e-05
JL-YAK	JL_YAK-3	1e-05	1e-05	0.99995	1e-05	1e-05	1e-05	JL_YAK-3	1e-05	1e-05	1e-05	0.99996	1e-05	JL_YAK-3	1e-05	1e-05	0.99997	1e-05	JL_YAK-3	1e-05	0.99998	1e-05	JL_YAK-3	0.99999	1e-05
JL-YAK	JL_YAK-6	1e-05	1e-05	0.99995	1e-05	1e-05	1e-05	JL_YAK-6	1e-05	1e-05	1e-05	0.99996	1e-05	JL_YAK-6	1e-05	1e-05	0.99997	1e-05	JL_YAK-6	1e-05	0.99998	1e-05	JL_YAK-6	0.99999	1e-05
JL-YAK	JL_YAK-7	1e-05	1e-05	0.99995	1e-05	1e-05	1e-05	JL_YAK-7	1e-05	1e-05	1e-05	0.99996	1e-05	JL_YAK-7	1e-05	1e-05	0.99997	1e-05	JL_YAK-7	1e-05	0.99998	1e-05	JL_YAK-7	0.99999	1e-05
JL-YAK	JL_YAK-8	1e-05	1e-05	0.99995	1e-05	1e-05	1e-05	JL_YAK-8	1e-05	1e-05	1e-05	0.99996	1e-05	JL_YAK-8	1e-05	1e-05	0.99997	1e-05	JL_YAK-8	1e-05	0.99998	1e-05	JL_YAK-8	0.99999	1e-05
JL-YAK	JL_YAK-9	1e-05	1e-05	0.99995	1e-05	1e-05	1e-05	JL_YAK-9	1e-05	1e-05	1.9e-05	0.999951	1e-05	JL_YAK-9	1e-05	1e-05	0.99997	1e-05	JL_YAK-9	1e-05	0.99998	1e-05	JL_YAK-9	0.99999	1e-05
JL-YAK	JL_YAK-10	1e-05	1e-05	0.99995	1e-05	1e-05	1e-05	JL_YAK-10	1e-05	1e-05	1e-05	0.99996	1e-05	JL_YAK-10	1e-05	1.9e-05	0.999961	1e-05	JL_YAK-10	1e-05	0.99998	1e-05	JL_YAK-10	0.99999	1e-05
JL-YAK	JL_YAK-11	1.1e-05	1e-05	0.999949	1e-05	1e-05	1e-05	JL_YAK-11	1e-05	1.2e-05	1.3e-05	0.999955	1e-05	JL_YAK-11	1e-05	2e-05	0.99996	1e-05	JL_YAK-11	1e-05	0.99998	1e-05	JL_YAK-11	0.99999	1e-05
JL-YAK	JL_YAK-4	1e-05	0.321329	0.676287	0.002354	1e-05	1e-05	JL_YAK-4	1e-05	1e-05	1e-05	0.99996	1e-05	JL_YAK-4	1e-05	1e-05	0.99997	1e-05	JL_YAK-4	1e-05	0.99998	1e-05	JL_YAK-4	0.99999	1e-05
JL-YAK	JL_YAK-5	1e-05	0.378877	0.621083	1e-05	1e-05	1e-05	JL_YAK-5	1e-05	1e-05	1e-05	0.99996	1e-05	JL_YAK-5	1e-05	1e-05	0.99997	1e-05	JL_YAK-5	1e-05	0.99998	1e-05	JL_YAK-5	0.99999	1e-05
GN-YAK	GN_YAK-1	1e-05	1e-05	1e-05	0.99995	1e-05	1e-05	GN_YAK-1	0.99996	1e-05	1e-05	1e-05	1e-05	GN_YAK-1	1e-05	1e-05	1e-05	0.99997	GN_YAK-1	1e-05	0.99998	1e-05	GN_YAK-1	0.99999	1e-05
GN-YAK	GN_YAK-2	1e-05	1e-05	1e-05	0.99995	1e-05	1e-05	GN_YAK-2	0.99996	1e-05	1e-05	1e-05	1e-05	GN_YAK-2	1e-05	1e-05	1e-05	0.99997	GN_YAK-2	1e-05	0.99998	1e-05	GN_YAK-2	0.99999	1e-05
GN-YAK	GN_YAK-3	1e-05	1e-05	1.2e-05	0.999948	1e-05	1e-05	GN_YAK-3	0.99996	1e-05	1e-05	1e-05	1e-05	GN_YAK-3	1e-05	1e-05	1e-05	0.99997	GN_YAK-3	1e-05	0.99998	1e-05	GN_YAK-3	0.99999	1e-05
GN-YAK	GN_YAK-4	1e-05	1e-05	1.2e-05	0.999948	1e-05	1e-05	GN_YAK-4	0.99996	1e-05	1e-05	1e-05	1e-05	GN_YAK-4	1e-05	1e-05	1e-05	0.99997	GN_YAK-4	1e-05	0.99998	1e-05	GN_YAK-4	0.99999	1e-05
TZB-YAK	TZB-4	0.99995	1e-05	1e-05	1e-05	1e-05	1e-05	TZB-4	1e-05	1e-05	1e-05	1e-05	0.99996	TZB-4	1e-05	1e-05	0.073036	0.926944	TZB-4	0.043167	0.956823	1e-05	TZB-4	0.982899	0.017101
TZB-YAK	TZB-10	0.99995	1e-05	1e-05	1e-05	1e-05	1e-05	TZB-10	1e-05	1e-05	1e-05	1e-05	0.99996	TZB-10	1e-05	1e-05	0.040839	0.959141	TZB-10	0.032821	0.960119	0.00706	TZB-10	0.976716	0.023284
TZB-YAK	TZB-5	0.99995	1e-05	1e-05	1e-05	1e-05	1e-05	TZB-5	1e-05	1e-05	1e-05	1e-05	0.99996	TZB-5	1e-05	1e-05	1e-05	0.99997	TZB-5	1e-05	0.99998	1e-05	TZB-5	0.99999	1e-05
TZB-YAK	TZB-6	0.99995	1e-05	1e-05	1e-05	1e-05	1e-05	TZB-6	1e-05	1e-05	1e-05	1e-05	0.99996	TZB-6	1e-05	1e-05	1e-05	0.99997	TZB-6	0.004843	0.995147	1e-05	TZB-6	0.99999	1e-05
TZB-YAK	TZB-3	0.99995	1e-05	1e-05	1e-05	1e-05	1e-05	TZB-3	1e-05	1e-05	1e-05	0.003918	0.996052	TZB-3	1e-05	1e-05	0.090357	0.909623	TZB-3	0.007125	0.992865	1e-05	TZB-3	0.99999	1e-05
TZB-YAK	TZB-8	0.99995	1e-05	1e-05	1e-05	1e-05	1e-05	TZB-8	1e-05	1e-05	1e-05	1e-05	0.99996	TZB-8	1e-05	1e-05	0.027065	0.972915	TZB-8	0.021475	0.978515	1e-05	TZB-8	0.99999	1e-05
TZB-YAK	TZB-2	0.99995	1e-05	1e-05	1e-05	1e-05	1e-05	TZB-2	1e-05	1e-05	1e-05	1e-05	0.99996	TZB-2	1e-05	1e-05	0.037002	0.962978	TZB-2	0.034587	0.965403	1e-05	TZB-2	0.998214	0.001786
TZB-YAK	TZB-7	0.99995	1e-05	1e-05	1e-05	1e-05	1e-05	TZB-7	1.1e-05	1e-05	1e-05	1e-05	0.999959	TZB-7	1e-05	1e-05	0.023846	0.976134	TZB-7	0.047141	0.938253	0.014607	TZB-7	0.955361	0.044639
TZB-YAK	TZB-9	0.999936	1.8e-05	1.5e-05	1e-05	1e-05	1e-05	TZB-9	1e-05	1e-05	1e-05	1e-05	0.99996	TZB-9	1e-05	1e-05	1e-05	0.99997	TZB-9	1e-05	0.99998	1e-05	TZB-9	0.99999	1e-05
TZB-YAK	TZB-1	0.649695	0.331859	1e-05	0.018415	1e-05	1e-05	TZB-1	0.021212	1e-05	1e-05	1e-05	0.978758	TZB-1	1e-05	1e-05	0.067355	0.932625	TZB-1	0.052643	0.947347	1e-05	TZB-1	0.983581	0.016419
GY-YAK	GY-YAK-2	0.261979	0.501934	0.077459	0.044774	0.08762	0.026235	GY-YAK-2	0.057877	0.025653	0.086544	0.107741	0.722185	GY-YAK-2	0.088789	0.02613	0.13909	0.745991	GY-YAK-2	0.117917	0.853651	0.028431	GY-YAK-2	0.87324	0.12676
GY-YAK	GY-YAK-1	0.231311	0.535452	0.078803	0.052132	0.047216	0.055086	GY-YAK-1	0.066998	0.056245	0.046506	0.11123	0.719021	GY-YAK-1	0.048771	0.056493	0.142466	0.752269	GY-YAK-1	0.079286	0.864788	0.055927	GY-YAK-1	0.879892	0.120108
GY-YAK	GY-YAK-3	0.223518	0.537166	0.072976	0.054013	0.085861	0.026465	GY-YAK-3	0.068664	0.027706	0.086798	0.110358	0.706474	GY-YAK-3	0.088684	0.02777	0.141101	0.742445	GY-YAK-3	0.118713	0.853689	0.027599	GY-YAK-3	0.87314	0.12686
GS-YAK	GS_YAK-1	0.257583	0.563917	0.07544	0.040822	0.035059	0.027177	GS_YAK-6	0.055584	0.029172	0.034085	0.111439	0.769721	GS_YAK-6	0.03825	0.030143	0.144626	0.786981	GS_YAK-6	0.069905	0.899613	0.030482	GS_YAK-6	0.912797	0.087203
GS-YAK	GS_YAK-4	0.220004	0.591062	0.062392	0.052393	0.022874	0.051275	GS_YAK-4	0.069496	0.051654	0.027674	0.104109	0.747067	GS_YAK-4	0.030386	0.051578	0.135853	0.782183	GS_YAK-4	0.063543	0.88519	0.051267	GS_YAK-4	0.897921	0.102079
GS-YAK	GS_YAK-2	0.209569	0.60386	0.08495	0.032387	0.021561	0.047673	GS_YAK-7	0.0504	0.049006	0.025911	0.127347	0.747336	GS_YAK-7	0.031594	0.049026	0.162129	0.757251	GS_YAK-7	0.062213	0.889408	0.048379	GS_YAK-7	0.902451	0.097549
GS-YAK	GS_YAK-3	0.204293	0.628101	0.090776	0.050003	0.007382	0.019443	GS_YAK-3	0.066252	0.021849	0.016155	0.139021	0.756722	GS_YAK-3	0.020986	0.023123	0.173335	0.782556	GS_YAK-3	0.05479	0.921528	0.023682	GS_YAK-3	0.934025	0.065975
HH-YAK	HH-YAK-1	0.259196	0.735113	1e-05	0.005661	1e-05	1e-05	HH-YAK-1	0.030955	1e-05	1e-05	1e-05	0.969015	HH-YAK-1	1e-05	1e-05	0.04394	0.95604	HH-YAK-1	0.05895	0.930268	0.010782	HH-YAK-1	0.943433	0.056567
HH-YAK	HH-YAK-2	0.244849	0.755111	1e-05	1e-05	1e-05	1e-05	HH-YAK-5	0.010101	1e-05	1e-05	1e-05	0.989869	HH-YAK-5	1e-05	0.003054	0.087352	0.909584	HH-YAK-5	0.03442	0.942855	0.022725	HH-YAK-5	0.953974	0.046026
HH-YAK	HH-YAK-3	0.235588	0.764372	1e-05	1e-05	1e-05	1e-05	HH-YAK-6	0.026359	1e-05	1e-05	1e-05	0.973611	HH-YAK-6	1e-05	1e-05	1e-05	0.99997	HH-YAK-6	0.054423	0.945567	1e-05	HH-YAK-6	0.976652	0.023348
HH-YAK	HH-YAK-4	0.218773	0.774192	1e-05	0.007005	1e-05	1e-05	HH-YAK-4	0.031392	1e-05	1e-05	1e-05	0.968578	HH-YAK-4	1e-05	1e-05	0.074256	0.925724	HH-YAK-4	0.043414	0.948995	0.007591	HH-YAK-4	0.961538	0.038462
JC-YAK	JC-6	1e-05	0.999949	1e-05	1e-05	1.1e-05	1e-05	JC-6	0.001979	1e-05	1e-05	0.079062	0.91894	JC-6	1e-05	1e-05	0.143737	0.856243	JC-6	1e-05	0.99998	1e-05	JC-6	0.99999	1e-05
JC-YAK	JC-7	1e-05	0.99995	1e-05	1e-05	1e-05	1e-05	JC-7	1e-05	1e-05	1e-05	0.063659	0.936311	JC-7	1e-05	1e-05	0.134983	0.864997	JC-7	1e-05	0.99998	1e-05	JC-7	0.99999	1e-05
JC-YAK	JC-5	1e-05	0.99995	1e-05	1e-05	1e-05	1e-05	JC-5	0.027832	1.4e-05	1e-05	0.09485	0.877293	JC-5	1e-05	1e-05	0.143251	0.856729	JC-5	0.033733	0.966257	1e-05	JC-5	0.990826	0.009174
JC-YAK	JC-2	1e-05	0.99995	1e-05	1e-05	1e-05	1e-05	JC-2	0.046323	1e-05	1e-05	0.09209	0.861567	JC-2	1e-05	1e-05	0.137971	0.862009	JC-2	0.003967	0.978062	0.01797	JC-2	0.990363	0.009637
JC-YAK	JC-9	1e-05	0.99995	1e-05	1e-05	1e-05	1e-05	JC-9	0.044246	1e-05	1e-05	0.103377	0.852357	JC-9	1e-05	1e-05	0.14874	0.85124	JC-9	0.051815	0.948175	1e-05	JC-9	0.966045	0.033955
JC-YAK	JC-4	1e-05	0.99995	1e-05	1e-05	1e-05	1e-05	JC-4	0.042688	0.000723	1e-05	0.108747	0.847832	JC-4	0.00562	0.006432	0.152872	0.835077	JC-4	0.051018	0.940666	0.008316	JC-4	0.953278	0.046722
JC-YAK	JC-8	1e-05	0.99995	1e-05	1e-05	1e-05	1e-05	JC-8	0.031675	0.000452	1e-05	0.096009	0.871854	JC-8	1e-05	0.012477	0.141588	0.845924	JC-8	0.044177	0.939169	0.016655	JC-8	0.952348	0.047652
JC-YAK	JC-1	1e-05	0.99995	1e-05	1e-05	1e-05	1e-05	JC-1	0.020414	1e-05	0.025672	0.102119	0.851786	JC-1	0.040878	1e-05	0.147052	0.812061	JC-1	0.078862	0.921128	1e-05	JC-1	0.941286	0.058714
JC-YAK	JC-3	1e-05	0.99995	1e-05	1e-05	1e-05	1e-05	JC-3	0.042918	0.020978	0.007641	0.108166	0.820298	JC-3	0.018203	0.023006	0.14979	0.809	JC-3	0.056766	0.920366	0.022869	JC-3	0.932242	0.067758
GN-YAK	GN_YAK-5	1e-05	0.99995	1e-05	1e-05	1e-05	1e-05	GN_YAK-9	0.049524	1e-05	1e-05	1e-05	0.950446	GN_YAK-9	1e-05	1e-05	0.064087	0.935893	GN_YAK-9	0.015119	0.984871	1e-05	GN_YAK-9	0.99999	1e-05
GN-YAK	GN_YAK-7	1e-05	0.99995	1e-05	1e-05	1e-05	1e-05	GN_YAK-7	0.044956	1.1e-05	1e-05	0.032436	0.922587	GN_YAK-7	1e-05	1e-05	0.094126	0.905854	GN_YAK-7	1e-05	0.981215	0.018775	GN_YAK-7	0.995554	0.004446
GN-YAK	GN_YAK-6	1e-05	0.99995	1e-05	1e-05	1e-05	1e-05	GN_YAK-8	0.059602	1e-05	1e-05	0.073999	0.86638	GN_YAK-8	1e-05	1e-05	0.122119	0.877861	GN_YAK-8	0.051625	0.948365	1e-05	GN_YAK-8	0.963536	0.036464
SB-YAK	SB-YAK-10	0.032948	0.328695	1e-05	1e-05	0.492558	0.14578	SB-YAK-10	1e-05	0.148828	0.494346	1e-05	0.356806	SB-YAK-10	0.496707	0.148974	0.013785	0.340534	SB-YAK-10	0.518888	0.331846	0.149266	SB-YAK-10	0.390379	0.609621
SB-YAK	SB-YAK-11	0.057352	0.260015	0.013143	0.023318	0.472015	0.174156	SB-YAK-11	0.030603	0.175387	0.475617	0.027182	0.291212	SB-YAK-11	0.476855	0.174972	0.040091	0.308082	SB-YAK-11	0.493699	0.330859	0.175443	SB-YAK-11	0.378744	0.621256
SB-YAK	SB-YAK-13	0.078536	0.239827	1e-05	0.018084	0.454073	0.20947	SB-YAK-13	0.025436	0.210538	0.457073	0.006732	0.300221	SB-YAK-13	0.45815	0.210431	0.019469	0.31195	SB-YAK-13	0.475214	0.313994	0.210793	SB-YAK-13	0.361029	0.638971
SB-YAK	SB-YAK-1	0.024297	0.289638	0.009188	0.005015	0.469218	0.202644	SB-YAK-1	0.012986	0.2031	0.473366	0.027849	0.282699	SB-YAK-1	0.475354	0.203093	0.040363	0.281191	SB-YAK-1	0.490703	0.30627	0.203027	SB-YAK-1	0.358844	0.641156
SB-YAK	SB-YAK-8	1e-05	0.310393	1e-05	1e-05	0.55552	0.134057	SB-YAK-8	0.012066	0.139039	0.557129	1e-05	0.291756	SB-YAK-8	0.559641	0.139274	1e-05	0.301075	SB-YAK-8	0.586256	0.273848	0.139896	SB-YAK-8	0.342512	0.657488
SB-YAK	SB-YAK-2	1e-05	0.289319	1e-05	0.016818	0.530663	0.16318	SB-YAK-2	0.02801	0.166606	0.533336	0.020464	0.251584	SB-YAK-2	0.534149	0.166315	0.027622	0.271914	SB-YAK-2	0.553305	0.281247	0.165448	SB-YAK-2	0.340778	0.659222
SB-YAK	SB-YAK-6	0.054866	0.206001	1e-05	0.025903	0.492885	0.220336	SB-YAK-6	0.031387	0.22235	0.497963	0.000215	0.248086	SB-YAK-6	0.498761	0.222122	0.008643	0.270474	SB-YAK-6	0.517393	0.262098	0.22051	SB-YAK-6	0.313947	0.686053
SB-YAK	SB-YAK-17	1e-05	0.222777	0.008391	1e-05	0.591676	0.177136	SB-YAK-17	0.007933	0.17586	0.605621	0.024228	0.186358	SB-YAK-17	0.606907	0.175774	0.032169	0.18515	SB-YAK-17	0.617621	0.206714	0.175665	SB-YAK-17	0.309855	0.690145
SB-YAK	SB-YAK-5	0.089969	0.216864	0.025914	0.040306	0.626938	1e-05	SB-YAK-5	0.046085	1e-05	0.62913	0.03658	0.288195	SB-YAK-5	0.628442	1e-05	0.047346	0.324203	SB-YAK-5	0.644324	0.355666	1e-05	SB-YAK-5	0.481147	0.518853
SB-YAK	SB-YAK-12	0.126717	0.195155	1e-05	1e-05	0.678098	1e-05	SB-YAK-12	1e-05	1e-05	0.679164	1e-05	0.320806	SB-YAK-12	0.686928	1e-05	0.000225	0.312837	SB-YAK-12	0.704419	0.295571	1e-05	SB-YAK-12	0.381322	0.618678
SB-YAK	SB-YAK-7	1e-05	0.147313	1e-05	1e-05	0.709546	0.143111	SB-YAK-7	1.1e-05	0.149142	0.722955	1e-05	0.127881	SB-YAK-7	0.724777	0.149305	1e-05	0.125909	SB-YAK-7	0.756501	0.091632	0.151867	SB-YAK-7	0.213963	0.786037
SB-YAK	SB-YAK-18	1e-05	0.044643	1e-05	1e-05	0.955317	1e-05	SB-YAK-18	1e-05	1e-05	0.99996	1e-05	1e-05	SB-YAK-18	0.99997	1e-05	1e-05	1e-05	SB-YAK-18	0.99998	1e-05	1e-05	SB-YAK-18	0.210254	0.789746
SB-YAK	SB-YAK-16	1e-05	1e-05	1e-05	1e-05	0.99995	1e-05	SB-YAK-16	1e-05	1e-05	0.99996	1e-05	1e-05	SB-YAK-16	0.99997	1e-05	1e-05	1e-05	SB-YAK-16	0.99998	1e-05	1e-05	SB-YAK-16	0.155478	0.844522
SB-YAK	SB-YAK-20	1e-05	1e-05	1e-05	1e-05	0.99995	1e-05	SB-YAK-20	1e-05	1e-05	0.99996	1e-05	1e-05	SB-YAK-20	0.99997	1e-05	1e-05	1e-05	SB-YAK-20	0.99998	1e-05	1e-05	SB-YAK-20	0.134064	0.865936
SB-YAK	SB-YAK-19	1e-05	1e-05	1e-05	1e-05	0.99995	1e-05	SB-YAK-19	1e-05	1e-05	0.99996	1e-05	1e-05	SB-YAK-19	0.99997	1e-05	1e-05	1e-05	SB-YAK-19	0.99998	1e-05	1e-05	SB-YAK-19	0.110947	0.889053
SB-YAK	SB-YAK-15	1e-05	1e-05	1e-05	1e-05	0.99995	1e-05	SB-YAK-15	1e-05	1e-05	0.99996	1e-05	1e-05	SB-YAK-15	0.99997	1e-05	1e-05	1e-05	SB-YAK-15	0.99998	1e-05	1e-05	SB-YAK-15	0.088025	0.911975
SB-YAK	SB-YAK-14	1e-05	1e-05	1e-05	1e-05	0.99995	1e-05	SB-YAK-14	1e-05	1e-05	0.99996	1e-05	1e-05	SB-YAK-14	0.99997	1e-05	1e-05	1e-05	SB-YAK-14	0.99998	1e-05	1e-05	SB-YAK-14	0.049312	0.950688
SB-YAK	SB-YAK-3	1e-05	1e-05	1e-05	1e-05	0.99995	1e-05	SB-YAK-3	1e-05	1e-05	0.99996	1e-05	1e-05	SB-YAK-3	0.99997	1e-05	1e-05	1e-05	SB-YAK-3	0.99998	1e-05	1e-05	SB-YAK-3	1e-05	0.99999
SB-YAK	SB-YAK-4	1e-05	1e-05	1e-05	1e-05	0.99995	1e-05	SB-YAK-4	1e-05	1e-05	0.99996	1e-05	1e-05	SB-YAK-4	0.99997	1e-05	1e-05	1e-05	SB-YAK-4	0.99998	1e-05	1e-05	SB-YAK-4	1e-05	0.99999
SB-YAK	SB-YAK-9	1e-05	1e-05	1e-05	1e-05	0.99995	1e-05	SB-YAK-9	1e-05	1e-05	0.99996	1e-05	1e-05	SB-YAK-9	0.99997	1e-05	1e-05	1e-05	SB-YAK-9	0.99998	1e-05	1e-05	SB-YAK-9	1e-05	0.99999
wild-YAK	wild-1	1e-05	1e-05	1e-05	1e-05	1e-05	0.99995	wild-1	1e-05	0.99996	1e-05	1e-05	1e-05	wild-1	1e-05	0.99997	1e-05	1e-05	wild-1	1e-05	1e-05	0.99998	wild-1	1e-05	0.99999
wild-YAK	wild-10	1e-05	1e-05	1e-05	1e-05	1e-05	0.99995	wild-10	1e-05	0.99996	1e-05	1e-05	1e-05	wild-10	1e-05	0.99997	1e-05	1e-05	wild-10	1e-05	1e-05	0.99998	wild-10	1e-05	0.99999
wild-YAK	wild-2	1e-05	1e-05	1e-05	1e-05	1e-05	0.99995	wild-2	1e-05	0.99996	1e-05	1e-05	1e-05	wild-2	1e-05	0.99997	1e-05	1e-05	wild-2	1e-05	1e-05	0.99998	wild-2	1e-05	0.99999
wild-YAK	wild-3	1e-05	1e-05	1e-05	1e-05	1e-05	0.99995	wild-3	1e-05	0.999956	1e-05	1.4e-05	1e-05	wild-3	1e-05	0.99997	1e-05	1e-05	wild-3	1e-05	1e-05	0.99998	wild-3	1e-05	0.99999
wild-YAK	wild-4	1e-05	1e-05	1e-05	1e-05	1e-05	0.99995	wild-4	1e-05	0.99996	1e-05	1e-05	1e-05	wild-4	1e-05	0.99997	1e-05	1e-05	wild-4	1e-05	1e-05	0.99998	wild-4	1e-05	0.99999
wild-YAK	wild-5	1e-05	1e-05	1e-05	1e-05	1e-05	0.99995	wild-5	1e-05	0.99996	1e-05	1e-05	1e-05	wild-5	1e-05	0.99997	1e-05	1e-05	wild-5	1e-05	1e-05	0.99998	wild-5	1e-05	0.99999
wild-YAK	wild-6	1e-05	1e-05	1e-05	1e-05	1e-05	0.99995	wild-6	1e-05	0.99996	1e-05	1e-05	1e-05	wild-6	1.3e-05	0.999967	1e-05	1e-05	wild-6	1e-05	1e-05	0.99998	wild-6	1e-05	0.99999
wild-YAK	wild-7	1e-05	1e-05	1e-05	1e-05	1e-05	0.99995	wild-7	1.4e-05	0.999951	1.5e-05	1e-05	1e-05	wild-7	1e-05	0.99997	1e-05	1e-05	wild-7	1e-05	1e-05	0.99998	wild-7	1e-05	0.99999
wild-YAK	wild-8	1e-05	1e-05	1e-05	1e-05	1e-05	0.99995	wild-8	1e-05	0.99996	1e-05	1e-05	1e-05	wild-8	1e-05	0.99997	1e-05	1e-05	wild-8	1e-05	1e-05	0.99998	wild-8	1e-05	0.99999
wild-YAK	wild-9	1e-05	1e-05	1e-05	1e-05	1e-05	0.99995	wild-9	1e-05	0.99996	1e-05	1e-05	1e-05	wild-9	1e-05	0.99997	1e-05	1e-05	wild-9	1e-05	1e-05	0.99998	wild-9	1e-05	0.99999
