# Supplementary material for: Whole-genome resequencing reveals the uniqueness of Subei yak
Source: J Anim Sci. 2024 Jun 4;102:skae152. doi: 10.1093/jas/skae152 (PMC11217902; doi:10.1093/jas/skae152)
Supplement: skae152_suppl_Supplementary_Materials [file skae152_suppl_supplementary_materials.zip › Supplementary Table 6.The positive selection genes of Subei yak.xlsx]

## Sheet: Sheet1
Gene
ENSBGRG00000001858
ENSBGRG00000001873
ENSBGRG00000001985
ENSBGRG00000005307
ENSBGRG00000005338
ENSBGRG00000005635
ENSBGRG00000005837
ENSBGRG00000006423
ENSBGRG00000006673
ENSBGRG00000008074
ENSBGRG00000008321
ENSBGRG00000008443
ENSBGRG00000008584
ENSBGRG00000008842
ENSBGRG00000008846
ENSBGRG00000009295
ENSBGRG00000009785
ENSBGRG00000009938
ENSBGRG00000010358
ENSBGRG00000010415
ENSBGRG00000012345
ENSBGRG00000012695
ENSBGRG00000013380
ENSBGRG00000015970
ENSBGRG00000017341
ENSBGRG00000018375
ENSBGRG00000018803
ENSBGRG00000019456
ENSBGRG00000019654
ENSBGRG00000021282
ENSBGRG00000021590
ENSBGRG00000022814
ENSBGRG00000022869
ENSBGRG00000022918
ENSBGRG00000023842
ENSBGRG00000023894
ENSBGRG00000026852
ENSBGRG00000026875
ENSBGRG00000008488
ENSBGRG00000005550
ENSBGRG00000009873
ENSBGRG00000022357
ENSBGRG00000008145
ENSBGRG00000007536
ENSBGRG00000000253
ENSBGRG00000007004
ENSBGRG00000001920
ENSBGRG00000001921
ENSBGRG00000004149
ENSBGRG00000005331
ENSBGRG00000007446
ENSBGRG00000008427
ENSBGRG00000009609
ENSBGRG00000018033
ENSBGRG00000019261
ENSBGRG00000021034
ENSBGRG00000024641
ENSBGRG00000024919
ENSBGRG00000025749
ENSBGRG00000026378
ENSBGRG00000026859
ENSBGRG00000004373
ENSBGRG00000002110
ENSBGRG00000004622
ENSBGRG00000005141
ENSBGRG00000009224
ENSBGRG00000013664
ENSBGRG00000015444
ENSBGRG00000015629
ENSBGRG00000017989
ENSBGRG00000019450
ENSBGRG00000023443
ENSBGRG00000024661
ENSBGRG00000026824
ENSBGRG00000002763
ENSBGRG00000020551
ENSBGRG00000001794
ENSBGRG00000004683
ENSBGRG00000005343
ENSBGRG00000011372
ENSBGRG00000013598
ENSBGRG00000019722
ENSBGRG00000021154
ENSBGRG00000026871
ENSBGRG00000005168
ENSBGRG00000008507
ENSBGRG00000001770
ENSBGRG00000001785
ENSBGRG00000010193
ENSBGRG00000002910
ENSBGRG00000003372
ENSBGRG00000008557
ENSBGRG00000010116
ENSBGRG00000018117
ENSBGRG00000022144
ENSBGRG00000022948
ENSBGRG00000026766
ENSBGRG00000005350
ENSBGRG00000007178
ENSBGRG00000002163
ENSBGRG00000005422
ENSBGRG00000015911
ENSBGRG00000016736
ENSBGRG00000026866
ENSBGRG00000001735
ENSBGRG00000004872
ENSBGRG00000024049
ENSBGRG00000002830
ENSBGRG00000001758
ENSBGRG00000011120
ENSBGRG00000017976
ENSBGRG00000005324
ENSBGRG00000007711
ENSBGRG00000019370
ENSBGRG00000019618
ENSBGRG00000004964
ENSBGRG00000001906
ENSBGRG00000022234
ENSBGRG00000002099
ENSBGRG00000000232
ENSBGRG00000026870
ENSBGRG00000010896
ENSBGRG00000005470
ENSBGRG00000005234
ENSBGRG00000024423
ENSBGRG00000026854
ENSBGRG00000005262
ENSBGRG00000015728
ENSBGRG00000014110
ENSBGRG00000024966
ENSBGRG00000007580
ENSBGRG00000014381
ENSBGRG00000009038
ENSBGRG00000006273
ENSBGRG00000005106
ENSBGRG00000001797
ENSBGRG00000001955
ENSBGRG00000001902
ENSBGRG00000004580
ENSBGRG00000009185
ENSBGRG00000008507
ENSBGRG00000015444
ENSBGRG00000023842
ENSBGRG00000010358
ENSBGRG00000006673
ENSBGRG00000009938
ENSBGRG00000010415
ENSBGRG00000024919
ENSBGRG00000024661
ENSBGRG00000026859
ENSBGRG00000022918
ENSBGRG00000007711
ENSBGRG00000021590
ENSBGRG00000022357
ENSBGRG00000008145
ENSBGRG00000022144
ENSBGRG00000009785
ENSBGRG00000013598
ENSBGRG00000019722
ENSBGRG00000021282
ENSBGRG00000024049
ENSBGRG00000008462
ENSBGRG00000013380
ENSBGRG00000001797
ENSBGRG00000014110
ENSBGRG00000019654
ENSBGRG00000008521
ENSBGRG00000008443
ENSBGRG00000019370
ENSBGRG00000011120
ENSBGRG00000006273
ENSBGRG00000023894
ENSBGRG00000026852
ENSBGRG00000026866
ENSBGRG00000015970
ENSBGRG00000005168
ENSBGRG00000009295
ENSBGRG00000001920
ENSBGRG00000009224
ENSBGRG00000004683
ENSBGRG00000008321
ENSBGRG00000017341
ENSBGRG00000006423
ENSBGRG00000005350
ENSBGRG00000005550
ENSBGRG00000018803
ENSBGRG00000010116
ENSBGRG00000007178
ENSBGRG00000018375
ENSBGRG00000007446
ENSBGRG00000002110
ENSBGRG00000026871
ENSBGRG00000026824
ENSBGRG00000010896
ENSBGRG00000007004
ENSBGRG00000003372
ENSBGRG00000014381
ENSBGRG00000015629
ENSBGRG00000026378
ENSBGRG00000004373
ENSBGRG00000017989
ENSBGRG00000005338
ENSBGRG00000026870
ENSBGRG00000018033
ENSBGRG00000000253
ENSBGRG00000002273
ENSBGRG00000025749
ENSBGRG00000005234
ENSBGRG00000024641
ENSBGRG00000008427
ENSBGRG00000004872
ENSBGRG00000001858
ENSBGRG00000024423
ENSBGRG00000021034
ENSBGRG00000026766
ENSBGRG00000021154
ENSBGRG00000015728
ENSBGRG00000001985
ENSBGRG00000002099
ENSBGRG00000005635
ENSBGRG00000011372
ENSBGRG00000001906
ENSBGRG00000005141
ENSBGRG00000015911
ENSBGRG00000001955
ENSBGRG00000005837
ENSBGRG00000001921
ENSBGRG00000005324
ENSBGRG00000001785
ENSBGRG00000012345
ENSBGRG00000018117
ENSBGRG00000020551
ENSBGRG00000005307
ENSBGRG00000026855
ENSBGRG00000002205
ENSBGRG00000005422
ENSBGRG00000008584
ENSBGRG00000009609
ENSBGRG00000002830
ENSBGRG00000008846
ENSBGRG00000004622
ENSBGRG00000008542
ENSBGRG00000026854
ENSBGRG00000007011
ENSBGRG00000013241
ENSBGRG00000002763
ENSBGRG00000019261
ENSBGRG00000001758
ENSBGRG00000004580
ENSBGRG00000008557
ENSBGRG00000022814
ENSBGRG00000001902
ENSBGRG00000019456
ENSBGRG00000008074
ENSBGRG00000004149
ENSBGRG00000023443
ENSBGRG00000004553
ENSBGRG00000002163
ENSBGRG00000024966
ENSBGRG00000001811
ENSBGRG00000010193
ENSBGRG00000013664
ENSBGRG00000007580
ENSBGRG00000016736
ENSBGRG00000013437
ENSBGRG00000008637
ENSBGRG00000022234
ENSBGRG00000014043
ENSBGRG00000022869
ENSBGRG00000008842
ENSBGRG00000007536
ENSBGRG00000004596
ENSBGRG00000019618
ENSBGRG00000001873
ENSBGRG00000005331
ENSBGRG00000008748
ENSBGRG00000004964
ENSBGRG00000004785
ENSBGRG00000005343
ENSBGRG00000013131
ENSBGRG00000004870
ENSBGRG00000005515
ENSBGRG00000019450
ENSBGRG00000009038
ENSBGRG00000007514
ENSBGRG00000014894
ENSBGRG00000008442
ENSBGRG00000002387
ENSBGRG00000016056
ENSBGRG00000026875
ENSBGRG00000005154
ENSBGRG00000008760
ENSBGRG00000016094
ENSBGRG00000009149
ENSBGRG00000002809
ENSBGRG00000017976
ENSBGRG00000016573
ENSBGRG00000018559
ENSBGRG00000008090
ENSBGRG00000009514
ENSBGRG00000002844
ENSBGRG00000017754
ENSBGRG00000020208
ENSBGRG00000010268
ENSBGRG00000012695
ENSBGRG00000020778
ENSBGRG00000010278
ENSBGRG00000023567
ENSBGRG00000023888
ENSBGRG00000010286
ENSBGRG00000004835
ENSBGRG00000016184
ENSBGRG00000005470
ENSBGRG00000025298
ENSBGRG00000008798
ENSBGRG00000013571
ENSBGRG00000004849
ENSBGRG00000013816
ENSBGRG00000013875
ENSBGRG00000014197
ENSBGRG00000015830
ENSBGRG00000017970
ENSBGRG00000018220
ENSBGRG00000018654
ENSBGRG00000018852
ENSBGRG00000018927
ENSBGRG00000019153
ENSBGRG00000019858
ENSBGRG00000020503
ENSBGRG00000020652
ENSBGRG00000020983
ENSBGRG00000021511
ENSBGRG00000023448
ENSBGRG00000026229
ENSBGRG00000025165
ENSBGRG00000005106
ENSBGRG00000006946
ENSBGRG00000008029
ENSBGRG00000009669
ENSBGRG00000009873
ENSBGRG00000012244
ENSBGRG00000023053
ENSBGRG00000023367
ENSBGRG00000024251
ENSBGRG00000024331
ENSBGRG00000026801
ENSBGRG00000021795
ENSBGRG00000023941
ENSBGRG00000000909
ENSBGRG00000001109
ENSBGRG00000001130
ENSBGRG00000001312
ENSBGRG00000001678
ENSBGRG00000001769
ENSBGRG00000001780
ENSBGRG00000001784
ENSBGRG00000002232
ENSBGRG00000002337
ENSBGRG00000002575
ENSBGRG00000003231
ENSBGRG00000003467
ENSBGRG00000003843
ENSBGRG00000003869
ENSBGRG00000003931
ENSBGRG00000004297
ENSBGRG00000004543
ENSBGRG00000004551
ENSBGRG00000004686
ENSBGRG00000004901
ENSBGRG00000004908
ENSBGRG00000004915
ENSBGRG00000005038
