# Supplementary material for: Whole-genome resequencing reveals the uniqueness of Subei yak
Source: J Anim Sci. 2024 Jun 4;102:skae152. doi: 10.1093/jas/skae152 (PMC11217902; doi:10.1093/jas/skae152)
Supplement: skae152_suppl_Supplementary_Materials [file skae152_suppl_supplementary_materials.zip › Supplementary Table 7.The GO analysis of positive selection genes in Subei yak.xlsx]

## Sheet: Supplementary Table 6.The GO an
id	term	category	pval	Enrichment_score	Gene
GO:0060117	auditory receptor cell development	biological_process	0	83.3548	ENSBGRG00000008842; ENSBGRG00000009185
GO:0007276	gamete generation	biological_process	1.76e-07	27.7849	ENSBGRG00000008488; ENSBGRG00000008507; ENSBGRG00000008521; ENSBGRG00000008542
GO:0051901	positive regulation of mitochondrial depolarization	biological_process	1.7e-06	55.5699	ENSBGRG00000006423; ENSBGRG00000023842
GO:0042424	catecholamine catabolic process	biological_process	1.7e-06	55.5699	ENSBGRG00000008842; ENSBGRG00000009185
GO:0071321	cellular response to cGMP	biological_process	6.75e-06	41.6774	ENSBGRG00000005550; ENSBGRG00000006673
GO:0045162	clustering of voltage-gated sodium channels	biological_process	6.75e-06	41.6774	ENSBGRG00000006423; ENSBGRG00000010358
GO:0000012	single strand break repair	biological_process	6.75e-06	41.6774	ENSBGRG00000009873; ENSBGRG00000009938
GO:0071205	protein localization to juxtaparanode region of axon	biological_process	6.75e-06	41.6774	ENSBGRG00000010358; ENSBGRG00000010415
GO:1900028	negative regulation of ruffle assembly	biological_process	1.67e-05	33.3419	ENSBGRG00000013380; ENSBGRG00000024919
GO:0010739	positive regulation of protein kinase A signaling	biological_process	1.67e-05	33.3419	ENSBGRG00000019654; ENSBGRG00000024661
GO:0033268	node of Ranvier	cellular_component	4e-06	25.0065	ENSBGRG00000006423; ENSBGRG00000010358; ENSBGRG00000010415
GO:0005745	m-AAA complex	cellular_component	1.67e-05	33.3419	ENSBGRG00000022357; ENSBGRG00000026859
GO:0012505	endomembrane system	cellular_component	0.000217986	7.24825	ENSBGRG00000008846; ENSBGRG00000009938; ENSBGRG00000010896; ENSBGRG00000026824
GO:0032590	dendrite membrane	cellular_component	0.00143184	8.77419	ENSBGRG00000005550; ENSBGRG00000009938
GO:0043198	dendritic shaft	cellular_component	0.00252613	7.24825	ENSBGRG00000005550; ENSBGRG00000023894
GO:0008076	voltage-gated potassium channel complex	cellular_component	0.00323961	4.90323	ENSBGRG00000003372; ENSBGRG00000004683; ENSBGRG00000010415
GO:0030175	filopodium	cellular_component	0.00544526	5.55699	ENSBGRG00000008145; ENSBGRG00000009295
GO:0016328	lateral plasma membrane	cellular_component	0.005976	5.37773	ENSBGRG00000007004; ENSBGRG00000024919
GO:0043209	myelin sheath	cellular_component	0.00626488	3.43731	ENSBGRG00000009295; ENSBGRG00000010358; ENSBGRG00000010415; ENSBGRG00000016736
GO:0031526	brush border membrane	cellular_component	0.00653662	5.20968	ENSBGRG00000007536; ENSBGRG00000007711
GO:0008430	selenium binding	molecular_function	1.7e-06	55.5699	ENSBGRG00000001985; ENSBGRG00000015444
GO:0016206	catechol O-methyltransferase activity	molecular_function	1.7e-06	55.5699	ENSBGRG00000008842; ENSBGRG00000009185
GO:0102084	L-dopa O-methyltransferase activity	molecular_function	1.7e-06	55.5699	ENSBGRG00000008842; ENSBGRG00000009185
GO:0102938	orcinol O-methyltransferase activity	molecular_function	1.7e-06	55.5699	ENSBGRG00000008842; ENSBGRG00000009185
GO:0015175	neutral amino acid transmembrane transporter activity	molecular_function	5.75e-05	23.8157	ENSBGRG00000007536; ENSBGRG00000007711
GO:0035064	methylated histone binding	molecular_function	0.00019619	7.40932	ENSBGRG00000008488; ENSBGRG00000008507; ENSBGRG00000008521; ENSBGRG00000008542
GO:0030552	cAMP binding	molecular_function	0.000562195	11.9078	ENSBGRG00000005550; ENSBGRG00000006673
GO:0005328	neurotransmitter:sodium symporter activity	molecular_function	0.000562195	11.9078	ENSBGRG00000007536; ENSBGRG00000007711
GO:0003684	damaged DNA binding	molecular_function	0.000849729	10.4194	ENSBGRG00000009873; ENSBGRG00000009938
GO:0019838	growth factor binding	molecular_function	0.0016697	8.33548	ENSBGRG00000007004; ENSBGRG00000023842
