# Supplementary material for: Whole-genome resequencing reveals the uniqueness of Subei yak
Source: J Anim Sci. 2024 Jun 4;102:skae152. doi: 10.1093/jas/skae152 (PMC11217902; doi:10.1093/jas/skae152)
Supplement: skae152_suppl_Supplementary_Materials [file skae152_suppl_supplementary_materials.zip › Supplementary Table 8.The KEGG classification results of positive selection genes in Subei yak.xlsx]

## Sheet: Supplementary Table 7.The KEGG 
Classification_level2	Classification_level1	gene_number	percentage	Genes
Cell growth and death	Cellular Processes	5	5.88	ENSBGRG00000007446; ENSBGRG00000018117; ENSBGRG00000019722; ENSBGRG00000026749; ENSBGRG00000026824
Cellular community - eukaryotes	Cellular Processes	5	5.88	ENSBGRG00000008557; ENSBGRG00000019722; ENSBGRG00000023842; ENSBGRG00000024423; ENSBGRG00000024661
Transport and catabolism	Cellular Processes	6	7.06	ENSBGRG00000002763; ENSBGRG00000004149; ENSBGRG00000009224; ENSBGRG00000024423; ENSBGRG00000024661; ENSBGRG00000026824
Signal transduction	Environmental Information Processing	18	21.18	ENSBGRG00000001794; ENSBGRG00000001920; ENSBGRG00000004622; ENSBGRG00000004872; ENSBGRG00000005331; ENSBGRG00000005550; ENSBGRG00000007446; ENSBGRG00000008145; ENSBGRG00000008321; ENSBGRG00000008462; ENSBGRG00000008517; ENSBGRG00000009224; ENSBGRG00000009785; ENSBGRG00000012695; ENSBGRG00000018117; ENSBGRG00000019722; ENSBGRG00000023842; ENSBGRG00000025165
Signaling molecules and interaction	Environmental Information Processing	8	9.41	ENSBGRG00000005307; ENSBGRG00000005331; ENSBGRG00000007446; ENSBGRG00000009785; ENSBGRG00000012695; ENSBGRG00000023894; ENSBGRG00000025165; ENSBGRG00000026871
Folding, sorting and degradation	Genetic Information Processing	6	7.06	ENSBGRG00000001794; ENSBGRG00000001873; ENSBGRG00000001955; ENSBGRG00000005366; ENSBGRG00000008462; ENSBGRG00000017976
Replication and repair	Genetic Information Processing	1	1.18	ENSBGRG00000026229
Translation	Genetic Information Processing	2	2.35	ENSBGRG00000014381; ENSBGRG00000017754
Cancers	Human Diseases	7	8.24	ENSBGRG00000004872; ENSBGRG00000005331; ENSBGRG00000011372; ENSBGRG00000018117; ENSBGRG00000019722; ENSBGRG00000022144; ENSBGRG00000023842
Cardiovascular diseases	Human Diseases	3	3.53	ENSBGRG00000008321; ENSBGRG00000019722; ENSBGRG00000023842
Drug resistance	Human Diseases	2	2.35	ENSBGRG00000019722; ENSBGRG00000023842
Endocrine and metabolic diseases	Human Diseases	2	2.35	ENSBGRG00000002763; ENSBGRG00000019722
Immune diseases	Human Diseases	1	1.18	ENSBGRG00000001940
Infectious diseases	Human Diseases	29	34.12	ENSBGRG00000001794; ENSBGRG00000001873; ENSBGRG00000001940; ENSBGRG00000002273; ENSBGRG00000002890; ENSBGRG00000004580; ENSBGRG00000005141; ENSBGRG00000005331; ENSBGRG00000005350; ENSBGRG00000005635; ENSBGRG00000007178; ENSBGRG00000007512; ENSBGRG00000008462; ENSBGRG00000009016; ENSBGRG00000009295; ENSBGRG00000009669; ENSBGRG00000012345; ENSBGRG00000013437; ENSBGRG00000013598; ENSBGRG00000014894;…
Neurodegenerative diseases	Human Diseases	2	2.35	ENSBGRG00000024423; ENSBGRG00000024661
Substance dependence	Human Diseases	3	3.53	ENSBGRG00000003372; ENSBGRG00000009224; ENSBGRG00000019722
Amino acid metabolism	Metabolism	6	7.06	ENSBGRG00000001921; ENSBGRG00000008842; ENSBGRG00000009185; ENSBGRG00000015970; ENSBGRG00000018375; ENSBGRG00000026875
Carbohydrate metabolism	Metabolism	5	5.88	ENSBGRG00000001920; ENSBGRG00000001921; ENSBGRG00000008145; ENSBGRG00000008517; ENSBGRG00000015970
Energy metabolism	Metabolism	1	1.18	ENSBGRG00000001985
Glycan biosynthesis and metabolism	Metabolism	1	1.18	ENSBGRG00000023443
Lipid metabolism	Metabolism	5	5.88	ENSBGRG00000004872; ENSBGRG00000008842; ENSBGRG00000009185; ENSBGRG00000015970; ENSBGRG00000026875
Metabolism of terpenoids and polyketides	Metabolism	1	1.18	ENSBGRG00000015970
Nucleotide metabolism	Metabolism	2	2.35	ENSBGRG00000019722; ENSBGRG00000021034
Aging	Organismal Systems	2	2.35	ENSBGRG00000009224; ENSBGRG00000019722
Circulatory system	Organismal Systems	3	3.53	ENSBGRG00000008321; ENSBGRG00000019654; ENSBGRG00000019722
Development	Organismal Systems	1	1.18	ENSBGRG00000025749
Digestive system	Organismal Systems	4	4.71	ENSBGRG00000004872; ENSBGRG00000007536; ENSBGRG00000008321; ENSBGRG00000019722
Endocrine system	Organismal Systems	10	11.76	ENSBGRG00000003372; ENSBGRG00000005331; ENSBGRG00000008145; ENSBGRG00000008517; ENSBGRG00000009224; ENSBGRG00000012695; ENSBGRG00000015970; ENSBGRG00000018803; ENSBGRG00000019618; ENSBGRG00000019722
Environmental adaptation	Organismal Systems	2	2.35	ENSBGRG00000003372; ENSBGRG00000019722
Excretory system	Organismal Systems	1	1.18	ENSBGRG00000008321
Immune system	Organismal Systems	9	10.59	ENSBGRG00000001794; ENSBGRG00000001940; ENSBGRG00000004872; ENSBGRG00000005307; ENSBGRG00000008145; ENSBGRG00000008158; ENSBGRG00000008462; ENSBGRG00000008517; ENSBGRG00000019722
Nervous system	Organismal Systems	5	5.88	ENSBGRG00000003372; ENSBGRG00000007446; ENSBGRG00000008842; ENSBGRG00000009185; ENSBGRG00000019722
Sensory system	Organismal Systems	14	16.47	ENSBGRG00000001858; ENSBGRG00000004373; ENSBGRG00000004596; ENSBGRG00000004618; ENSBGRG00000004650; ENSBGRG00000004667; ENSBGRG00000004822; ENSBGRG00000004835; ENSBGRG00000007446; ENSBGRG00000008321; ENSBGRG00000009873; ENSBGRG00000010358; ENSBGRG00000013380; ENSBGRG00000019722
