# Supplementary material for: Whole-genome resequencing reveals the uniqueness of Subei yak
Source: J Anim Sci. 2024 Jun 4;102:skae152. doi: 10.1093/jas/skae152 (PMC11217902; doi:10.1093/jas/skae152)
Supplement: skae152_suppl_Supplementary_Materials [file skae152_suppl_supplementary_materials.zip › Supplementary Table 9.The KEGG pathway enrichment analysis of positive selection genes in Subei yak.xlsx]

## Sheet: Supplementary Table 8.The KEGG 
id	term	pval	Enrichment_score	Gene
ko00920	Sulfur metabolism	0.00088812	20.2647	ENSBGRG00000001985
ko00140	Steroid hormone biosynthesis	0.0012935	9.00654	ENSBGRG00000008842; ENSBGRG00000009185
ko00562	Inositol phosphate metabolism	0.00140576	6.07941	ENSBGRG00000008517; ENSBGRG00000008145; ENSBGRG00000001920
ko00072	Synthesis and degradation of ketone bodies	0.00146833	16.2118	ENSBGRG00000015970
ko00280	Valine, leucine and isoleucine degradation	0.00177521	8.10588	ENSBGRG00000015970; ENSBGRG00000026875
ko04666	Fc gamma R-mediated phagocytosis	0.00184578	5.65527	ENSBGRG00000004872; ENSBGRG00000008517; ENSBGRG00000008145
ko04070	Phosphatidylinositol signaling system	0.00201147	5.52674	ENSBGRG00000008517; ENSBGRG00000008145; ENSBGRG00000001920
ko00061	Fatty acid biosynthesis	0.00218485	13.5098	ENSBGRG00000026875
ko04540	Gap junction	0.00218718	5.40392	ENSBGRG00000019722; ENSBGRG00000024423; ENSBGRG00000024661
ko00350	Tyrosine metabolism	0.00342594	6.48471	ENSBGRG00000008842; ENSBGRG00000009185
ko00650	Butanoate metabolism	0.00511885	9.00654	ENSBGRG00000015970
ko04320	Dorso-ventral axis formation	0.00511885	9.00654	ENSBGRG00000025749
ko04728	Dopaminergic synapse	0.00551732	4.1927	ENSBGRG00000003372; ENSBGRG00000008842; ENSBGRG00000009185
ko04136	Autophagy - other	0.00634748	8.10588	ENSBGRG00000004149
ko04929	GnRH secretion	0.00634888	5.2296	ENSBGRG00000003372; ENSBGRG00000005550
ko04624	Toll and Imd signaling pathway	0.00694399	5.06618	ENSBGRG00000001794; ENSBGRG00000008462
ko00900	Terpenoid backbone biosynthesis	0.00769617	7.36898	ENSBGRG00000015970
ko04923	Regulation of lipolysis in adipocytes	0.00892336	4.63193	ENSBGRG00000019722; ENSBGRG00000005331
ko04978	Mineral absorption	0.0104083	4.38156	ENSBGRG00000007536; ENSBGRG00000008321
ko04662	B cell receptor signaling pathway	0.0112012	4.26625	ENSBGRG00000008517; ENSBGRG00000008145
